# Supplementary material for: Does the human placenta express the canonical cell entry mediators for SARS-CoV-2?
Source: eLife. 2020 Jul 14;9:e58716. doi: 10.7554/eLife.58716 (PMC7367681; doi:10.7554/eLife.58716)
Supplement: Supplementary file 1. [file elife-58716-supp1.xls]

## Sheet: tableS1.tsv
Supplementary File 1: Summary of all the single cell resources analyzed using existing and new data.
Library ID	Type	Study	Location	Location description	#Pooled	#Cells	Avg. #UMI	Avg. #Genes
HPL20289_R_PVBP_1	scRNA-seq 10X 3' v3	New, this study	2DP	2nd trim. Decidua + Placenta	1	6340	9900.1	2057.39
HPL20289_R_PVBP_2	scRNA-seq 10X 3' v3	New, this study	2DP	2nd trim. Decidua + Placenta	1	6850	9809.69	1910.46
CC7-1	snRNA-seq 10X 3' v2	New, this study	3Nuc	3rd trim. Dec. + Placenta Nuclei	16	2454	1110.57	473.274
CC7-2	snRNA-seq 10X 3' v2	New, this study	3Nuc	3rd trim. Dec. + Placenta Nuclei	16	2759	1198.85	519.13
CC8-1	snRNA-seq 10X 3' v2	New, this study	3Nuc	3rd trim. Dec. + Placenta Nuclei	16	3831	1102.4	529.887
CC8-2	snRNA-seq 10X 3' v2	New, this study	3Nuc	3rd trim. Dec. + Placenta Nuclei	16	4267	1097.73	517.951
s1DB	scRNA-seq 10X 3' v2	Pique-Regi et al. (2019)	3DP	3rd trim. Decidua + Placenta	1	2537	6560.16	1381.46
s2DB	scRNA-seq 10X 3' v2	Pique-Regi et al. (2019)	3DP	3rd trim. Decidua + Placenta	1	2285	3695.14	967.137
s2P	scRNA-seq 10X 3' v2	Pique-Regi et al. (2019)	3DP	3rd trim. Decidua + Placenta	1	2448	5475.28	1430.76
s3DB	scRNA-seq 10X 3' v2	Pique-Regi et al. (2019)	3DP	3rd trim. Decidua + Placenta	1	2321	4476.73	1060.78
s3P	scRNA-seq 10X 3' v2	Pique-Regi et al. (2019)	3DP	3rd trim. Decidua + Placenta	1	2412	9159.68	2047.39
s4DB	scRNA-seq 10X 3' v2	Pique-Regi et al. (2019)	3DP	3rd trim. Decidua + Placenta	1	3064	6124.26	1539.32
s4P	scRNA-seq 10X 3' v2	Pique-Regi et al. (2019)	3DP	3rd trim. Decidua + Placenta	1	2877	8195.72	2003.05
s5DB	scRNA-seq 10X 3' v2	Pique-Regi et al. (2019)	3DP	3rd trim. Decidua + Placenta	1	4486	3644.14	949.594
s5P	scRNA-seq 10X 3' v2	Pique-Regi et al. (2019)	3DP	3rd trim. Decidua + Placenta	1	2961	4846.63	1279.59
s6DB	scRNA-seq 10X 3' v2	Pique-Regi et al. (2019)	3DP	3rd trim. Decidua + Placenta	1	3618	7033.88	1599.85
s6P	scRNA-seq 10X 3' v2	Pique-Regi et al. (2019)	3DP	3rd trim. Decidua + Placenta	1	1228	10924.3	2359.01
s7DB	scRNA-seq 10X 3' v2	Pique-Regi et al. (2019)	3DP	3rd trim. Decidua + Placenta	1	2737	8983.28	1811.1
s7P	scRNA-seq 10X 3' v2	Pique-Regi et al. (2019)	3DP	3rd trim. Decidua + Placenta	1	2479	11048.7	2159.03
s8DB	scRNA-seq 10X 3' v2	Pique-Regi et al. (2019)	3DP	3rd trim. Decidua + Placenta	1	2986	6265.34	1404.3
s8P	scRNA-seq 10X 3' v2	Pique-Regi et al. (2019)	3DP	3rd trim. Decidua + Placenta	1	3344	12232.7	2588.19
s9DB	scRNA-seq 10X 3' v2	Pique-Regi et al. (2019)	3DP	3rd trim. Decidua + Placenta	1	3916	5615.05	1242.57
s1W	scRNA-seq 10X 3' v2	Pique-Regi et al. (2019)	3CAM	3rd trim. Chorioamniotic membranes	1	2921	5342.19	1466.78
s2W	scRNA-seq 10X 3' v2	Pique-Regi et al. (2019)	3CAM	3rd trim. Chorioamniotic membranes	1	2836	6396.77	1750.31
s3W	scRNA-seq 10X 3' v2	Pique-Regi et al. (2019)	3CAM	3rd trim. Chorioamniotic membranes	1	1961	9590.95	1914.21
s4W	scRNA-seq 10X 3' v2	Pique-Regi et al. (2019)	3CAM	3rd trim. Chorioamniotic membranes	1	2586	6672.41	1644.74
s5W	scRNA-seq 10X 3' v2	Pique-Regi et al. (2019)	3CAM	3rd trim. Chorioamniotic membranes	1	1966	4668.07	1266.39
s6W	scRNA-seq 10X 3' v2	Pique-Regi et al. (2019)	3CAM	3rd trim. Chorioamniotic membranes	1	4813	1681.55	591.932
s7W	scRNA-seq 10X 3' v2	Pique-Regi et al. (2019)	3CAM	3rd trim. Chorioamniotic membranes	1	3207	4506.8	1174.96
s8W	scRNA-seq 10X 3' v2	Pique-Regi et al. (2019)	3CAM	3rd trim. Chorioamniotic membranes	1	5037	7069.18	1708.49
s9W	scRNA-seq 10X 3' v2	Pique-Regi et al. (2019)	3CAM	3rd trim. Chorioamniotic membranes	1	3938	7482.56	1589.32
FCA7167219	scRNA-seq 10X 3' v2	Vento-Tormo et al. (2018)	1DP	1st trim. Decidua + Placenta	1	716	3591.33	836.362
FCA7167221	scRNA-seq 10X 3' v2	Vento-Tormo et al. (2018)	1DP	1st trim. Decidua + Placenta	1	1252	3607.2	941.141
FCA7167222	scRNA-seq 10X 3' v2	Vento-Tormo et al. (2018)	1DP	1st trim. Decidua + Placenta	1	1928	9790.08	1872.34
FCA7167223	scRNA-seq 10X 3' v2	Vento-Tormo et al. (2018)	1DP	1st trim. Decidua + Placenta	1	8080	2732.03	894.962
FCA7167224	scRNA-seq 10X 3' v2	Vento-Tormo et al. (2018)	1DP	1st trim. Decidua + Placenta	1	2232	6131.95	1675.39
FCA7167226	scRNA-seq 10X 3' v2	Vento-Tormo et al. (2018)	1DP	1st trim. Decidua + Placenta	1	5775	7414.67	1918.15
FCA7196218	scRNA-seq 10X 3' v2	Vento-Tormo et al. (2018)	1DP	1st trim. Decidua + Placenta	1	9028	2203.36	828.29
FCA7196219	scRNA-seq 10X 3' v2	Vento-Tormo et al. (2018)	1DP	1st trim. Decidua + Placenta	1	3704	8209.5	1970.61
FCA7196220	scRNA-seq 10X 3' v2	Vento-Tormo et al. (2018)	1DP	1st trim. Decidua + Placenta	1	7338	6139.47	1861.66
FCA7196224	scRNA-seq 10X 3' v2	Vento-Tormo et al. (2018)	1DP	1st trim. Decidua + Placenta	1	7930	4027.6	1182.12
FCA7196225	scRNA-seq 10X 3' v2	Vento-Tormo et al. (2018)	1DP	1st trim. Decidua + Placenta	1	4121	6144.19	1511.24
FCA7196226	scRNA-seq 10X 3' v2	Vento-Tormo et al. (2018)	1DP	1st trim. Decidua + Placenta	1	3380	15097.9	2564.29
FCA7474062	scRNA-seq 10X 3' v2	Vento-Tormo et al. (2018)	1DP	1st trim. Decidua + Placenta	1	2149	6350.89	1522.66
FCA7474063	scRNA-seq 10X 3' v2	Vento-Tormo et al. (2018)	1DP	1st trim. Decidua + Placenta	1	2715	15947.4	2703.13
FCA7474064	scRNA-seq 10X 3' v2	Vento-Tormo et al. (2018)	1DP	1st trim. Decidua + Placenta	1	4941	13354.2	2888.88
FCA7474065	scRNA-seq 10X 3' v2	Vento-Tormo et al. (2018)	1DP	1st trim. Decidua + Placenta	1	4878	13478.5	2854.89
FCA7474068	scRNA-seq 10X 3' v2	Vento-Tormo et al. (2018)	1DP	1st trim. Decidua + Placenta	1	4298	15640.1	2533.53
FCA7511881	scRNA-seq 10X 3' v2	Vento-Tormo et al. (2018)	1DP	1st trim. Decidua + Placenta	1	2072	2214.4	529.972
FCA7511882	scRNA-seq 10X 3' v2	Vento-Tormo et al. (2018)	1DP	1st trim. Decidua + Placenta	1	2368	10295	1914.62
FCA7511884	scRNA-seq 10X 3' v2	Vento-Tormo et al. (2018)	1DP	1st trim. Decidua + Placenta	1	4534	9944.77	2089.64
